# Supplementary material for: Theoretical Investigation of the Fusion Process of Mono-Cages to Tri-Cages with CH4/C2H6 Guest Molecules in sI Hydrates
Source: Molecules. 2021 Nov 23;26(23):7071. doi: 10.3390/molecules26237071 (PMC8659103; doi:10.3390/molecules26237071)
Supplement: Supplementary file 1 [file molecules-26-07071-s001.zip]

Archive with 1 entries (1 files):
- molecules-1457091-supplementary.pdf
